# Supplementary material for: Influence of Socioeconomic Status on the Presence of Obstructive Coronary Artery Disease and Cardiovascular Outcomes in Patients Undergoing Invasive Coronary Angiography
Source: Healthcare (Basel). 2024 Jan 17;12(2):228. doi: 10.3390/healthcare12020228 (PMC10815423; doi:10.3390/healthcare12020228)
Supplement: Supplementary file 1 [file healthcare-12-00228-s001.zip]

Archive with 1 entries (1 files):
- healthcare-2793264-supplementary.pdf
